# Supplementary material for: Implications of Dengue Virus Maturation on Vaccine Induced Humoral Immunity in Mice
Source: Viruses. 2021 Sep 15;13(9):1843. doi: 10.3390/v13091843 (PMC8473161; doi:10.3390/v13091843)
Supplement: Supplementary file 1 [file viruses-13-01843-s001.zip]

Archive with 1 entries (1 files):
- viruses-1299703-supplementary.pdf
